# Supplementary material for: AutoDock VinaXB: implementation of XBSF, new empirical halogen bond scoring function, into AutoDock Vina
Source: J Cheminform. 2016 May 18;8:27. doi: 10.1186/s13321-016-0139-1 (PMC4870740; doi:10.1186/s13321-016-0139-1)
Supplement: Supplementary file 2 — 10.1186/s13321-016-0139-1 PDB IDs that has halogen bond using Bromine. [file 13321_2016_139_MOESM2_ESM.txt]

1gxz
1m5c
1p5e
1sez
1zog
2j4a
2oxd
2w0s
2zm3
3d1g
3dho
3fmd
3gt3
3hll
3hp2
3kku
3kxg
3lbo
3lok
3mta
3n6n
3n7r
3n7s
3ofm
3p8h
3p8n
3q3m
4f63
4f64
4f65
4fuf
6std
