# Supplementary material for: AutoDock VinaXB: implementation of XBSF, new empirical halogen bond scoring function, into AutoDock Vina
Source: J Cheminform. 2016 May 18;8:27. doi: 10.1186/s13321-016-0139-1 (PMC4870740; doi:10.1186/s13321-016-0139-1)
Supplement: Supplementary file 3 — 10.1186/s13321-016-0139-1 PDB IDs that has halogen bond using Chlorine. [file 13321_2016_139_MOESM3_ESM.txt]

1j3j
1pmq
1usq
1vj3
1wv0
2bl9
2bla
2izu
2p33
2q7q
2vnt
2w5p
2wpe
2yfl
3c84
3cso
3dga
3f5p
3fal
3g4w
3h0z
3hzt
3inj
3jya
3kr1
3ksq
3kvm
3lcd
3my1
3nks
3oif
3pj1
3qg2
3tfp
3ug2
3unk
4dae
4drq
4fuy
