# Supplementary material for: AutoDock VinaXB: implementation of XBSF, new empirical halogen bond scoring function, into AutoDock Vina
Source: J Cheminform. 2016 May 18;8:27. doi: 10.1186/s13321-016-0139-1 (PMC4870740; doi:10.1186/s13321-016-0139-1)
Supplement: Supplementary file 4 — 10.1186/s13321-016-0139-1 PDB IDs that has halogen bond using Iodine. [file 13321_2016_139_MOESM4_ESM.txt]

1ml7
1nq0
1nq2
1sn0
1so2
1uhi
1xzx
2b5j
2be2
2h77
2h79
2pin
2riw
2y6q
3b56
3d57
3dy7
3e8n
3eqc
3eqg
3gws
3jzb
3jzc
3owh
3ozk
3pp1
3sls
3v01
3v04
4agl
4agn
4ago
4agp
4agq
4euu
