# Supplementary material for: AutoDock VinaXB: implementation of XBSF, new empirical halogen bond scoring function, into AutoDock Vina
Source: J Cheminform. 2016 May 18;8:27. doi: 10.1186/s13321-016-0139-1 (PMC4870740; doi:10.1186/s13321-016-0139-1)
Supplement: Supplementary file 5 — 10.1186/s13321-016-0139-1 RMSD values at exhaustiveness 8. [file 13321_2016_139_MOESM5_ESM.xlsx]

## Sheet: Sheet1
PDB IQ	Vina	VinaXB
1j3j	3.37666	0.410893
1pmq	0.651544	0.69256
1usq	3.87364	1.93533
1vj3	3.3502	1.15908
1wv0	6.38377	5.88155
2bl9	3.48361	0.322159
2bla	4.46444	4.176
2izu	0.665213	0.650667
2p33	0.699627	0.778509
2q7q	1.05065	0.897412
2vnt	4.01379	4.00089
2w5p	2.16759	2.13811
2wpe	1.27469	0.865366
2yfl	0.521627	0.489555
3c84	1.26716	1.27342
3cso	0.899077	0.903811
3dga	2.55504	3.66352
3f5p	1.80655	1.43664
3fal	1.30973	0.85633
3g4w	0.358823	0.314496
3h0z	1.39023	0.693414
3hzt	2.57263	2.46409
3inj	0.445089	2.28365
3jya	1.28384	1.23271
3kr1	1.20346	1.20551
3ksq	5.29564	7.78701
3kvm	1.12509	0.979331
3lcd	3.45751	3.97442
3my1	0.809065	0.715413
3nks	1.81644	1.77278
3oif	4.96664	4.86671
3pj1	1.68232	1.61958
3qg2	1.26381	3.72274
3tfp	1.67276	1.7324
3ug2	3.55254	3.77208
3unk	1.41437	1.30388
4dae	1.65396	1.65079
4drq	5.40056	2.082
4fuy	0.423923	0.416199
1gxz	2.28358	1.1668
1m5c	1.31467	1.09998
1p5e	1.37462	2.07065
1sez	0.953392	0.381753
1zog	1.06614	0.736133
2j4a	0.787903	0.739328
2oxd	3.43225	2.53967
2w0s	1.26793	1.57322
2zm3	1.32545	1.36535
3d1g	7.0256	3.3279
3dho	6.82842	4.23351
3fmd	3.39643	4.46362
3gt3	6.69247	8.71605
3hll	0.438013	0.320275
3hp2	0.306438	0.254075
3kku	3.9881	4.63625
3kxg	0.183055	0.228926
3lbo	0.435584	0.5432
3lok	5.12198	3.07406
3mta	1.53263	1.52796
3n6n	3.54662	3.70814
3n7r	1.08994	0.789274
3n7s	0.717067	3.13936
3ofm	1.35655	1.7909
3p8h	7.03605	3.18883
3p8n	0.799755	0.822224
3q3m	1.00739	1.0199
4f63	2.16595	1.78606
4f64	2.87298	1.47431
4f65	1.64016	1.34554
4fuf	1.49733	2.145
6std	0.242722	1.07244
1ml7	4.93353	4.83786
1nq0	0.756691	0.776481
1nq2	0.389981	0.413158
1sn0	6.52465	6.49911
1so2	0.569378	0.391507
1uhi	1.23125	1.23111
1xzx	0.756264	1.08053
2b5j	0.716951	0.74909
2be2	1.01689	1.01187
2h77	0.39339	0.369014
2h79	0.906589	0.923687
2pin	2.1934	0.780141
2riw	1.54074	1.47414
2y6q	1.0033	1.04203
3b56	3.24009	2.03671
3d57	0.187885	0.245931
3dy7	1.2466	1.29103
3e8n	0.899912	0.897014
3eqc	0.702596	0.696425
3eqg	1.20416	1.16423
3gws	0.759914	0.751006
3jzb	1.02223	0.835975
3jzc	0.452974	0.759406
3owh	3.21868	3.16954
3ozk	7.88753	5.98925
3pp1	0.615748	0.570356
3sls	0.769899	0.761703
3v01	7.50742	10.2118
3v04	5.75895	5.81793
4agl	2.02651	1.83962
4agn	1.22432	1.18346
4ago	3.15699	1.78188
4agp	1.67187	6.43378
4agq	4.47855	4.22229
4euu	6.22097	1.37328
