# Supplementary material for: AutoDock VinaXB: implementation of XBSF, new empirical halogen bond scoring function, into AutoDock Vina
Source: J Cheminform. 2016 May 18;8:27. doi: 10.1186/s13321-016-0139-1 (PMC4870740; doi:10.1186/s13321-016-0139-1)
Supplement: Supplementary file 6 — 10.1186/s13321-016-0139-1 RMSD values at exhaustiveness 100. [file 13321_2016_139_MOESM6_ESM.xlsx]

## Sheet: Sheet1
pdb	vina	vinaXB
1j3j	3.45374	0.410893
1pmq	0.692475	0.653341
1usq	4.21169	2.52935
1vj3	1.04207	0.981188
1wv0	6.43159	6.20974
2bl9	3.48491	3.46149
2bla	4.17914	4.14687
2izu	0.665213	0.651626
2p33	0.797387	0.778509
2q7q	0.671614	1.01184
2vnt	3.93899	4.00994
2w5p	2.43705	1.25505
2wpe	1.25294	0.967621
2yfl	0.5361	0.504995
3c84	0.498948	1.27333
3cso	0.899077	0.912591
3dga	2.5594	2.55389
3f5p	1.78011	1.39751
3fal	0.573347	0.982563
3g4w	0.358743	0.3145
3h0z	0.589553	1.02774
3hzt	2.81448	2.79629
3inj	0.709196	0.452234
3jya	1.30114	0.871945
3kr1	1.86058	0.709857
3ksq	7.4154	7.4073
3kvm	1.12575	0.853884
3lcd	3.53511	3.5908
3my1	0.800921	0.706978
3nks	0.717273	0.71468
3oif	4.95394	4.98003
3pj1	1.13731	1.26464
3qg2	3.89299	1.25808
3tfp	1.65972	1.70287
3ug2	2.96407	2.75983
3unk	1.9047	1.55934
4dae	1.62872	1.62997
4drq	5.34817	5.43665
4fuy	0.388218	0.381126
1gxz	2.28614	1.22055
1m5c	1.31235	1.10011
1p5e	1.36886	2.05541
1sez	0.950933	0.931524
1zog	1.06614	2.89631
2j4a	0.778227	0.741549
2oxd	2.61541	2.53604
2w0s	1.30843	1.1782
2zm3	1.3317	1.36535
3d1g	7.40694	2.61331
3dho	7.00119	7.25295
3fmd	4.26666	3.50115
3gt3	8.73949	6.83278
3hll	0.416135	0.295898
3hp2	0.313012	0.291368
3kku	3.9881	4.21728
3kxg	0.183055	0.228926
3lbo	0.351963	0.559553
3lok	5.50407	5.11895
3mta	1.23763	1.31054
3n6n	4.03018	4.01727
3n7r	0.806818	0.789274
3n7s	0.814345	0.552513
3ofm	3.25024	1.7909
3p8h	0.502375	0.348604
3p8n	0.858167	0.861844
3q3m	1.00492	1.0199
4f63	4.63917	4.60588
4f64	1.3376	1.60389
4f65	1.38519	1.07286
4fuf	1.46521	1.41118
6std	0.234605	1.07251
1ml7	4.67122	4.70746
1nq0	0.766388	0.779204
1nq2	0.395249	0.408298
1sn0	6.44939	6.45594
1so2	0.615261	0.460533
1uhi	1.49168	1.2291
1xzx	0.785794	0.705106
2b5j	0.856232	0.728898
2be2	1.02193	1.01976
2h77	0.400708	0.365407
2h79	0.938029	0.933616
2pin	0.776293	0.780825
2riw	1.67524	1.53503
2y6q	1.00358	1.04703
3b56	4.30699	4.27398
3d57	0.204339	0.245931
3dy7	1.33172	1.2745
3e8n	1.12642	0.884917
3eqc	0.738246	0.693728
3eqg	1.20416	0.880415
3gws	0.757242	0.752332
3jzb	1.02962	0.831662
3jzc	0.464285	0.454407
3owh	3.23606	3.24101
3ozk	7.89217	7.41319
3pp1	0.677501	0.608632
3sls	0.781005	0.767352
3v01	0.771745	0.78225
3v04	0.961268	0.900513
4agl	1.94508	0.298141
4agn	1.27339	1.18346
4ago	2.30314	1.57254
4agp	1.70221	1.35893
4agq	1.62044	1.27389
4euu	1.43166	1.37831
